# Supplementary material for: Evaluation of Low-Dose Radiation Treatment Effects Using Conductivity, Diffusivity, and Brain Tissue Volumes Treated in Patients with Mild Alzheimer’s Disease: Exploratory Investigation
Source: Diagnostics (Basel). 2026 Apr 14;16(8):1163. doi: 10.3390/diagnostics16081163 (PMC13115071; doi:10.3390/diagnostics16081163)
Supplement: Supplementary file 1 [file diagnostics-16-01163-s001.zip]

Archive with 1 entries (1 files):
- diagnostics-4222568-supplementary.pdf
